# Supplementary material for: The Role of Hidden Conformers in Determination of Conformational Preferences of Mefenamic Acid by NOESY Spectroscopy
Source: Pharmaceutics. 2022 Oct 24;14(11):2276. doi: 10.3390/pharmaceutics14112276 (PMC9696638; doi:10.3390/pharmaceutics14112276)
Supplement: Supplementary file 1 [file pharmaceutics-14-02276-s001.zip]

Archive with 1 entries (1 files):
- pharmaceutics-1980007-supplementary.pdf
